# Supplementary material for: Improved LC/MS/MS Quantification Using Dual Deuterated Isomers as the Surrogates: A Case Analysis of Enrofloxacin Residue in Aquatic Products
Source: Foods. 2023 Jan 3;12(1):224. doi: 10.3390/foods12010224 (PMC9818688; doi:10.3390/foods12010224)
Supplement: Supplementary file 1 [file foods-12-00224-s001.zip]

Archive with 1 entries (1 files):
- foods-2033526-supplementary.pdf
